# Supplementary material for: Differential Item Functioning of the Mini-BESTest Balance Measure: A Rasch Analysis Study
Source: Int J Environ Res Public Health. 2023 Mar 15;20(6):5166. doi: 10.3390/ijerph20065166 (PMC10049698; doi:10.3390/ijerph20065166)
Supplement: Supplementary file 1 [file ijerph-20-05166-s001.zip]

Archive with 1 entries (1 files):
- ijerph-2251395-supplementary.pdf
